# Supplementary material for: Revisiting the Trivers-Willard theory on birth sex ratio bias: Role of paternal condition in a Malagasy primate
Source: PLoS One. 2018 Dec 21;13(12):e0209640. doi: 10.1371/journal.pone.0209640 (PMC6303032; doi:10.1371/journal.pone.0209640)
Supplement: S1 File — (XLS) [file pone.0209640.s001.xls]

## Sheet: data
Groups	µBody mass Males	µAgemales	µTesTosterone	Body mass dominant	AgeDominant	TestosteroneDominant	testodominé	µAgefemales	µBody mass females	µParitéfemales	Nbbabiesmâle	Nbbabiesfemales	Total babies	BirthSex ratio	classe-sexratio		MALES	Age(days)	Age (years)	Body Mass	Dominance index	testosterone	FEMALES	Age(days)	Age(years)	Body mass Oestrus	Parity	Babies-mâles	Babies-females	Total babies	Paritybis
1E	83	719	54.8	87	673	72.3	37.3	994	111	1.25	6	1	7	85.7143	M			448	1.2274	53	0.5	35.2		1193	3.26849	92	2	0	0	0	multi
2E	77	573	50.5	77	606	57.8	46.8	902	94.3333	2	1	1	2	50	E			719	1.96986	53	-0.888889	35.2		921	2.52329	102	2	0	0	0	multi
3E	88	1069	43.3	92	1429	40.9	44.5	1156.67	92.3333	2	3	1	4	75	M			663	1.81644	58	-1	29.4		1203	3.29589	94	2	0	0	0	multi
4E	75	937	46.8	80	1059	57.5	41.45	818	83	1	1	3	4	25	F			974	2.66849	60	-0.647059	26.8		1059	2.90137	86	1	0	0	0	primi
5E	103	492	59.9	104	772	67.7	56	1153	110.5	2.66	4	3	7	57.1429	M			670	1.83562	60	-1	23.6		2143	5.87123	121	2	0	0	0	multi
6E	125	596	61.3	139	538	78.7	43.8	905.5	88.5	2.5	4	0	4	100	M			448	1.2274	62	-0.5	54.6		489	1.33973	110	2	0	0	0	multi
7E	120	904	39.7	129	1090	53.4	26	1128	123.5	3.5	2	2	4	50	E			727	1.99178	62	0.647059	54.6		364	0.99726	85	2	0	0	0	multi
8E	94.5	839	38.6	86	1381	53.6	23.6	979.5	118	2.5	4	3	7	57.1429	M			463	1.26849	62	1	87.5		1412	3.86849	124	3	0	0	0	multi
9E	91	431	36	120	501	45.8	31.1	1087.5	98.5	2	0	4	4	0	F			846	2.31781	63	-1	11.2		838	2.29589	136	2	0	0	0	multi
10E	104	908	49.1	121	867	72.7	37.3	1176	122.5	2.5	5	3	8	62.5	M			1506	4.12603	64	0.882353	78.4		1599	4.38082	105	3	0	0	0	multi
11E	102	1016	35.6	109	1478	52.4	27.2	1649	77	2.33	3	3	6	50	E			1459	3.99726	64	0.97	71.1		364	0.99726	110	1	0	0	0	primi
12E	75	705	50.2	73	1098	44.8	55.5	702	97	2.5	2	2	4	50	E			510	1.39726	65	-1	36.9		1720	4.71233	73	3	0	0	0	multi
13E	113	956	67.5	129	1103	76.8	62.95	792	105	1	4	3	7	57.1429	M			890	2.43836	65	0.925926	84.5		1951	5.34521	91	2	0	0	0	multi
14E	97	428	55.9	130	488	87.2	40.2	850	76	1.5	3	0	3	100	M			984	2.69589	65	-1	26.5		807	2.21096	80	2	0	0	0	multi
15E	120	539	44.7	134	527	71.3	35.7667	1235	97	2.67	4	3	7	57.1429	M			422	1.15616	66	-0.46	34.1		1591	4.3589	86	4	0	0	0	multi
16E	86	849	55.5	89	577	73	49.6667	911	122	1	4	1	5	80	M			179	0.490411	66	-1	22.3		1042	2.85479	122	2	0	0	0	multi
17E	86	1618	47.7	79	1686	75	20.3	1406	108	2	2	1	3	66.6667	M			1185	3.24658	67	-1	40.1		429	1.17534	82	1	0	0	0	primi
18E	115	1035	66.1	137	1392	79.8	52.3	1407	125	3	1	1	2	50	E			413	1.13151	67	-1	19.3		426	1.16712	94	2	0	0	0	multi
19E	89	986	38.8	94	980	75.5	49.6667	1310	108	2	4	2	6	66.6667	M			874	2.39452	68	-1	23		1133	3.10411	102	2	0	0	0	multi
20E	84	537	49.4	108	984	73	37.55	784	109	2	5	3	8	62.5	M			724	1.98356	68	0.985	65.2		1057	2.89589	110	3	0	0	0	multi
21E	70	402	52.2	72	422	79.2	53.6333	398	110	1.5	3	0	3	100	M			902	2.47123	68	-1	18.9		1203	3.29589	94	3	0	0	0	multi
22E	88	1004	58.2	80	1080	71.8	53.6333	315	79	1.33	4	0	4	100	M			429	1.17534	68	-1	68.4		735	2.0137	86	2	0	0	0	multi
23E	76	976	30.9	97	1148	49.4	24.6667	959	128	2	0	2	2	0	F			880	2.41096	68	-0.76	30.9		954	2.6137	77	3	0	0	0	multi
24E	58	348	44.9	53	348	35.2	54.6	1320	121	2.5	1	2	3	33.3333	F			692	1.89589	69	-1	29.1		923	2.52877	46	2	0	0	0	multi
25E	124	1027	51.8	142	756	53.1	51.1	567	108	2	1	7	8	12.5	F			888	2.43288	69	-0.5	40.3		724	1.98356	96	2	0	0	0	multi
26E	69	974	55.6	71	970	61.4	52.75	786	124	1.25	3	6	9	33.3333	F			927	2.53973	69	0.565	67.2		1496	4.09863	105	2	0	0	0	multi
27E	97	712	58.2	115	1405	67.7	48.4	820	106.7	1.67	1	2	3	33.3333	F			1131	3.09863	70	-0.5	28.5		764	2.09315	105	1	1	0	1	primi
28E	71	977	53.6	65	890	84.5	43.3	804	73	1.67	4	2	6	66.6667	M			972	2.66301	70	-1	40.5		1942	5.32055	80	1	1	0	1	primi
29E	83	1164	54.1	90	1556	74.6	47.2	1291	95	2.5	3	0	3	100	M			1261	3.45479	70	-1	57		705	1.93151	103	2	0	1	1	multi
30E	103	1106	37.8	77	601	42.6	34.05	825	115	2.25	2	7	9	22.2222	F			702	1.92329	70	-0.75	43.3		314	0.860274	120	1	0	1	1	primi
31E	100	1471	72.2	86	1297	83.3	68.4667	1118	88	1.75	7	3	10	70	M			1594	4.36712	70	-0.96	29.1		1921	5.26301	84	4	1	0	1	multi
32E	74	923	50.9	91	429	76.8	42.2	840	102	2	4	4	8	50	E			431	1.18082	70	-0.65	35.3		1092	2.99178	107	4	1	0	1	multi
33E	71	991	45.4	62	429	54.6	40.8	942	84	2	1	4	5	20	F			841	2.30411	70	-0.55	47.3		288	0.789041	70	1	1	0	1	primi
34E	112	1266.5	33.25	93	1488	41.3	25.2	1716	86	3	0	2	2	0	F			347	0.950685	71	0	52.1		975	2.67123	88	2	1	0	1	multi
35E	83	1185	40.2	103	1174	56.8	31.85	1178	99	2.75	2	0	2	100	M			970	2.65753	71	1	61.4		670	1.83562	120	1	0	1	1	primi
36E	66	1064	49.4	64	1506	78.4	34.9	1230	90	2.5	3	4	7	42.8571	F			921	2.52329	72	-0.384615	26		360	0.986301	82	1	1	0	1	primi
37E	98	565	53.5	112	478	73.1	43.7	1087	110	2.67	4	2	6	66.6667	M			422	1.15616	72	1	79.2		505	1.38356	132	1	0	1	1	primi
38E	78	1094	44.9	84	1082	56.8	40.9	1111	102	2.25	3	5	8	37.5	F			778	2.13151	72	0.142857	34.3		1075	2.94521	100	3	0	1	1	multi
39E	101	657	54.7	81	644	75.5	44.25	622	85	2	5	1	6	83.3333	M			187	0.512329	72	-0.3	36.3		1020	2.79452	81	1	0	1	1	primi
40E	93	1357	57	87	1330	59.4	55.8	1225	114	2.75	4	4	8	50	E			866	2.3726	72	-1	45.8		1370	3.75342	84	3	0	1	1	multi
41E	86	930	54	103	1136	42.8	65.2	740	100	1.25	4	3	7	57.1429	M			412	1.12877	73	0	24.6		429	1.17534	102	2	1	0	1	multi
42E	83	919	54	113	927	75.9	43.05	767	85	1.67	6	0	6	100	M			1098	3.00822	73	0.256	44.8		677	1.85479	104	1	0	1	1	primi
43E	72	543	37.9	78	906	53.5	22.3	584	83	1.33	4	1	5	80	M			921	2.52329	73	-0.84375	42.7		249	0.682192	85	1	1	0	1	primi
44E	86	582	50.7	92	706	69.7	41.15	1181	97	2	5	2	7	71.4286	M			281	0.769863	73	-1	23		1682	4.60822	106	3	1	0	1	multi
45E	71	439	73.1	62	463	87.5	65.85	777	87	2.67	5	2	7	71.4286	M			363	0.994521	73	0.46	43.2		841	2.30411	74	2	0	1	1	multi
46E	137	1315	52.8	157	871	57.6	50.35	464	95	1.5	2	2	4	50	E			1256	3.4411	73	-0.666667	68.9		408	1.11781	113	1	0	1	1	primi
47E	83	840	51.4	64	1459	71.1	41.6	1105	87	2.33	4	1	5	80	M			713	1.95342	74	-1	37.8		925	2.53425	85	2	1	0	1	multi
48E	90	901	46.8	85	428	67.5	48.3	432	81	1.33	5	3	8	62.5	M			1724	4.72329	74	1	56.9		639	1.75068	126	1	0	1	1	primi
49E	89	948	34.7	114	738	52.5	25.75	776	96	2	0	1	1	0	F			1184	3.24384	74	-1	43		389	1.06575	132	1	1	1	2	primi
50E	69	1190	43.1	58	1724	56.9	49.95	851	88	2	1	2	3	33.3333	F			1059	2.90137	75	-0.076	53.8		592	1.62192	89	2	1	1	2	multi
51E	72	982	41.9	68	1878	58.6	47.45	668	84	1.67	1	6	7	14.2857	F			388	1.06301	75	-1	24.5		1076	2.94795	70	1	1	1	2	primi
52E	96	1256	45.6	96	1459	53	50.15	1495	103	2.33	3	1	4	75	M			1020	2.79452	75	-0.857143	10.4		320	0.876712	93	1	0	2	2	primi
																		897	2.45753	75	-1	15.2		1132	3.10137	116	2	1	1	2	multi
																		1126	3.08493	75	-0.380952	39.1		1965	5.38356	115	3	2	0	2	multi
																		312	0.854795	76	-0.256	55.5		1201	3.29041	91	3	1	1	2	multi
																		978	2.67945	76	-0.176471	78.7		662	1.8137	95	2	2	0	2	multi
																		1416	3.87945	76	0	52.3		1149	3.14795	82	3	2	0	2	multi
																		1878	5.14521	76	0.75	58.6		1542	4.22466	109	4	0	2	2	multi
																		606	1.66027	77	0.84	57.8		714	1.95616	138	3	2	0	2	multi
																		601	1.64658	77	0.619048	42.6		1106	3.03014	128	2	2	0	2	multi
																		1062	2.90959	78	0.411765	59.1		853	2.33699	108	3	1	1	2	multi
																		1506	4.12603	78	0	40.7		1224	3.35342	95	2	0	2	2	multi
																		906	2.48219	78	1	53.5		951	2.60548	102	2	0	2	2	multi
																		764	2.09315	79	-1	37.3		1435	3.93151	123	4	1	1	2	multi
																		1686	4.61918	79	0.823	75		670	1.83562	120	2	1	1	2	multi
																		1059	2.90137	80	0.576	57.5		1062	2.90959	114	1	2	0	2	primi
																		380	1.0411	80	-0.256	37.6		1537	4.21096	133	3	1	1	2	multi
																		1080	2.9589	80	0.777778	71.8		1189	3.25753	86	2	1	1	2	multi
																		1019	2.79178	81	0.478261	27		681	1.86575	73	1	1	1	2	primi
																		1483	4.06301	81	-0.25	43.6		862	2.36164	121	1	1	1	2	primi
																		644	1.76438	81	1	75.5		1411	3.86575	82	2	2	0	2	multi
																		336	0.920548	81	-0.87	26.8		1826	5.00274	101	5	1	1	2	multi
																		1674	4.5863	82	0.05	16.2		1319	3.6137	102	1	1	1	2	primi
																		1833	5.02192	83	-0.111111	62.3		1867	5.11507	130	1	2	0	2	primi
																		543	1.48767	84	0.38843	85.7		1101	3.01644	116	2	1	1	2	multi
																		553	1.51507	84	-0.805556	51.7		1407	3.85479	125	3	1	1	2	multi
																		1082	2.96438	84	1	56.8		2215	6.06849	113	2	2	0	2	multi
																		424	1.16164	84	-0.5	63.3		280	0.767123	91	1	0	2	2	primi
																		370	1.0137	85	-1	58.4		554	1.51781	119	1	2	0	2	primi
																		1139	3.12055	85	0.85	55.5		478	1.30959	84	1	2	0	2	primi
																		703	1.92603	85	-0.59	55.5		213	0.583562	61	1	1	1	2	primi
																		428	1.1726	85	1	67.5		815	2.23288	123	2	2	0	2	multi
																		1381	3.78356	86	1	53.6		222	0.608219	93	1	0	2	2	primi
																		409	1.12055	86	0.6	55.9		1360	3.72603	120	2	1	1	2	multi
																		1297	3.55342	86	0.928571	83.3		1846	5.05753	78	2	2	0	2	multi
																		673	1.84384	87	1	72.3		165	0.452055	87	1	1	1	2	primi
																		1330	3.64384	87	0.889	59.4		446	1.22192	79	2	1	1	2	multi
																		1796	4.92055	88	-1	34.7		1872	5.12877	94	4	0	2	2	multi
																		867	2.37534	89	-0.26	35.4		1716	4.70137	86	3	0	2	2	multi
																		577	1.58082	89	1	73		2094	5.73699	88	4	2	0	2	multi
																		605	1.65753	90	0.217	56.7		2446	6.70137	71	4	1	1	2	multi
																		1221	3.34521	90	0.851852	58.7		1831	5.01644	126	4	2	0	2	multi
																		678	1.85753	90	-0.533333	47.6		1372	3.7589	110	2	1	1	2	multi
																		1556	4.26301	90	0.538462	74.6		726	1.98904	97	3	1	1	2	multi
																		429	1.17534	91	0.888889	76.8		1431	3.92055	110	2	0	2	2	multi
																		1429	3.91507	92	1	40.9		914	2.50411	89	2	1	1	2	multi
																		371	1.01644	92	-1	50.3		620	1.69863	69	1	2	0	2	primi
																		1550	4.24658	92	-0.823	20.3		913	2.50137	111	4	2	0	2	multi
																		678	1.85753	92	-1	52.3		685	1.87671	110	1	0	2	2	primi
																		361	0.989041	92	-0.87234	38.4		401	1.09863	105	1	2	0	2	primi
																		706	1.93425	92	0.97	69.7		927	2.53973	101	2	2	0	2	multi
																		620	1.69863	92	-0.59	33.7		933	2.55616	83	2	2	0	2	multi
																		442	1.21096	92	-0.87	49.5		441	1.20822	70	1	2	0	2	primi
																		1488	4.07671	93	0.645	41.3		445	1.21918	75	1	1	1	2	primi
																		980	2.68493	94	1	75.5		383	1.04932	89	1	2	0	2	primi
																		715	1.9589	95	-1	29.9		2125	5.82192	90	3	2	0	2	multi
																		1459	3.99726	96	0.85	53		599	1.6411	102	2	1	1	2	multi
																		1148	3.14521	97	1	49.4		669	1.83288	80	2	1	1	2	multi
																		636	1.74247	101	-0.5	51.3		440	1.20548	78	2	2	0	2	multi
																		329	0.90137	102	-0.56	47.5		587	1.60822	102	2	1	1	2	multi
																		377	1.03288	102	-0.78	64.5		341	0.934247	87	1	1	1	2	primi
																		991	2.71507	102	0.263158	39.2		1149	3.14795	82	3	2	0	2	multi
																		297	0.813699	103	-1	23.6		197	0.539726	66	1	2	0	2	primi
																		1174	3.21644	103	1	56.8		420	1.15068	91	1	1	1	2	primi
																		1136	3.11233	103	-0.65	42.8		428	1.1726	88	1	0	2	2	primi
																		772	2.11507	104	1	67.7		1473	4.03562	118	2	1	1	2	multi
																		925	2.53425	104	0.985	42.2		1515	4.15068	86	3	2	0	2	multi
																		956	2.61918	104	0	61.2		879	2.40822	127	2	3	0	3	multi
																		944	2.5863	104	0	76.9		1562	4.27945	80	2	3	0	3	multi
																		1840	5.0411	105	-0.825	23.5		372	1.01918	81	1	1	2	3	primi
																		984	2.69589	108	1	73		1838	5.03562	60	1	1	2	3	primi
																		1841	5.04384	108	-0.877551	45.3		312	0.854795	86	1	1	2	3	primi
																		505	1.38356	108	-1	49.6		832	2.27945	120	1	2	1	3	primi
																		1478	4.04932	109	0.454545	52.4		1796	4.92055	88	2	2	1	3	multi
																		718	1.96712	112	-1	26		867	2.37534	114	1	2	1	3	primi
																		700	1.91781	112	-0.794872	27.3		1045	2.86301	92	3	2	1	3	multi
																		378	1.03562	112	1	73.1		303	0.830137	110	1	3	0	3	primi
																		927	2.53973	113	0.985	75.9		1770	4.84932	127	4	2	1	3	multi
																		738	2.02192	114	0.85	52.5		306	0.838356	110	1	3	0	3	primi
																		1405	3.84932	115	0.921569	67.7		220	0.60274	71	1	3	0	3	primi
																		223	0.610959	116	-0.037037	50.1		1801	4.93425	106	3	1	2	3	multi
																		680	1.86301	116	0.26	53.8		573	1.56986	117	2	0	3	3	multi
																		706	1.93425	117	-0.416667	29.9		483	1.32329	112	1	0	3	3	primi
																		485	1.32877	120	0.856	45.8		644	1.76438	94	3	1	2	3	multi
																		1670	4.57534	120	-0.375	71.6		552	1.51233	120	1	0	3	3	primi
																		867	2.37534	121	0.728814	72.7		557	1.52603	128	1	1	2	3	primi
																		483	1.32329	121	0.545455	56.9		498	1.36438	105	1	1	2	3	primi
																		690	1.89041	122	-1	37.2		814	2.23014	117	2	1	2	3	multi
																		1468	4.02192	122	-1	36.5		902	2.47123	129	4	1	2	3	multi
																		1656	4.53699	124	0.111111	76.8		1862	5.10137	90	3	2	1	3	multi
																		649	1.77808	126	0.333333	28.4		187	0.512329	108	1	2	1	3	primi
																		1311	3.59178	127	0.5	67.8		576	1.57808	76	1	1	2	3	primi
																		1090	2.9863	129	1	53.4		1079	2.95616	97	2	2	1	3	multi
																		1103	3.02192	129	1	76.8		674	1.84658	103	1	1	2	3	primi
																		488	1.33699	130	0.767442	87.2		752	2.06027	100	3	2	1	3	multi
																		1870	5.12329	131	0	42.9		996	2.72877	102	4	2	1	3	multi
																		980	2.68493	132	-0.5	25.2		1620	4.43836	131	3	1	2	3	multi
																		1045	2.86301	132	-0.645	25.2		1309	3.5863	107	1	2	1	3	primi
																		1060	2.90411	134	0.856	75.6		819	2.24384	98	1	2	1	3	primi
																		527	1.44384	134	0.84	71.3		1221	3.34521	104	4	2	1	3	multi
																		859	2.35342	136	-0.26	50.2		964	2.6411	86	1	2	1	3	primi
																		1392	3.8137	137	1	79.8		428	1.1726	110	2	2	1	3	multi
																		871	2.3863	137	0.75	57.6		672	1.8411	67	1	1	2	3	primi
																		1852	5.07397	138	0.25	50.5		905	2.47945	122	2	1	2	3	multi
																		538	1.47397	139	1	78.7		1157	3.16986	72	3	0	3	3	multi
																		756	2.07123	142	0.837838	53.1		1479	4.05205	130	2	2	2	4	multi
